# Supplementary material for: PriMath—The Role of Intrinsic Factors in Quantitative Cognitive Performance of Highly Social Primates
Source: Ecol Evol. 2026 Apr 13;16(4):e73382. doi: 10.1002/ece3.73382 (PMC13071529; doi:10.1002/ece3.73382)
Supplement: Supplementary file 3 — Data S2: ece373382‐sup‐0003‐Supinfo3‐Code.rmd. [file ECE3-16-e73382-s004.rmd]

---
output:
  word_document: default
  html_document: default
---

#package
```{r message=FALSE}
require(readxl)
require(lme4)
require(car)
require(emmeans)
require(MuMIn)
require(MASS)

data_all=read_excel("D:/num_datasets.xlsx", sheet="all_24_23_clear_REV")
```

#Intercept-only models for each combination
```{r}
#The fixed intercept is estimated on the logit scale (log-odds). If the intercept = 0 → probability = 0.5. So testing whether the intercept is different from 0 is the same as testing whether probability ≠ 0.5.

#1 vs. 2
data_1_2=subset(data_all, Combo=="1_2")
m=glmer(Success ~ 1 + (1|Subject), data = data_1_2, family = binomial)
summary(m)
fixef(m) #intercept on logit scale
confint(m, parm = "(Intercept)", method="Wald") #CI on logit scale
plogis(fixef(m)) #intercept on probability scale
plogis(confint(m, parm = "(Intercept)", method="Wald")) # CI on probability scale

#1 vs. 4
data_1_4=subset(data_all, Combo=="1_4")
m2=glmer(Success ~ 1 + (1|Subject), data = data_1_4, family = binomial)
summary(m2)
fixef(m2)
confint(m2, parm = "(Intercept)", method="Wald")
plogis(fixef(m2))
plogis(confint(m2, parm = "(Intercept)", method="Wald"))

#3 vs. 4
data_3_4=subset(data_all, Combo=="3_4")
m3=glmer(Success ~ 1 + (1|Subject), data = data_3_4, family = binomial)
summary(m3)
fixef(m3)
confint(m3, parm = "(Intercept)", method="Wald")
plogis(fixef(m3))
plogis(confint(m3, parm = "(Intercept)", method="Wald"))

#6 vs.8
data_6_8=subset(data_all, Combo=="6_8")
m4=glmer(Success ~ 1 + (1|Subject), data = data_6_8, family = binomial)
summary(m4)
fixef(m4)
confint(m4, parm = "(Intercept)", method="Wald")
plogis(fixef(m4))
plogis(confint(m4, parm = "(Intercept)", method="Wald"))

#6 vs. 12
data_6_12=subset(data_all, Combo=="6_12")
m5=glmer(Success ~ 1 + (1|Subject), data = data_6_12, family = binomial)
summary(m5)
confint(m5, parm = "(Intercept)", method="Wald")
plogis(fixef(m5))
plogis(confint(m5, parm = "(Intercept)", method="Wald"))
```

#Effects on success
```{r}
#original model
m_all=glmer(Success~Combo+Sex+Rep+(1|Subject), data = data_all, family = binomial)
summary(m_all)
Anova(m_all)
AICc(m_all)

comparison=pairs(emmeans(m_all,~Combo))
comparison


#Testing for species difference
data_ad=subset(data_all, Age == "02a")

m_ad=glmer(Success~Sex*Sp+Rep+(1|Subject), family = binomial, na.action = "na.exclude",data = data_ad)
summary(m_ad)
Anova(m_ad)


#Testing for age difference
data_Cg=subset(data_all, Sp == "Cg")

m_Cg=glmer(Success~Sex*Age+Rep+(1|Subject), family = binomial, na.action = "na.exclude",data = data_Cg)
summary(m_Cg)
Anova(m_Cg)
```

#Effects on response time
```{r}
m_time=lmer(Time~Combo+Sex+Rep+(1|Subject), na.action = "na.exclude",data = data_all)

plot(m_time)

#we log-transformed the data to achieve normality
m_time_log=lmer(log(Time)~Combo+Sex+Rep+(1|Subject), na.action = "na.exclude",data = data_all)

plot(m_time_log)

summary(m_time_log)
Anova(m_time_log)
AICc(m_time_log)

m_time_combo=pairs(emmeans(m_time_log, ~Combo))
m_time_combo

m_t_sex=pairs(emmeans(m_time_log,~Sex))
m_t_sex


#Testing for age difference
data_Cg=subset(data_all, Sp == "Cg")

m_time_Cg=lmer(log(Time)~Sex*Age+Rep+(1|Subject), na.action = "na.exclude",data = data_Cg)
summary(m_time_Cg)
Anova(m_time_Cg)
AICc(m_time_Cg)

m_t_sex=pairs(emmeans(m_time_Cg,~Sex))
m_t_sex

m_t_age=pairs(emmeans(m_time_Cg,~Age))
m_t_age

#interaction was non-significant
m_time_Cg2=lmer(log(Time)~Sex+Age+Rep+(1|Subject), na.action = "na.exclude",data = data_Cg)
summary(m_time_Cg2)
Anova(m_time_Cg2)
AICc(m_time_Cg2)

m_t_sex=pairs(emmeans(m_time_Cg2,~Sex))
m_t_sex

m_t_age=pairs(emmeans(m_time_Cg2,~Age))
m_t_age

anova(m_time_Cg, m_time_Cg2)


#Testing for species difference
data_ad=subset(data_all, Age == "02a")

m_time_ad=lmer(log(Time)~Sex*Sp+Rep+(1|Subject), na.action = "na.exclude",data = data_ad)
summary(m_time_ad)
Anova(m_time_ad)
AICc(m_time_ad)

m_t_sp=pairs(emmeans(m_time_ad,~Sp))
m_t_sp

m_t_sex=pairs(emmeans(m_time_ad,~Sex))
m_t_sex

#interaction was non-significant
m_time_ad2=lmer(log(Time)~Sex+Sp+Rep+(1|Subject), na.action = "na.exclude",data = data_ad)
summary(m_time_ad2)
Anova(m_time_ad2)
AICc(m_time_ad2)

m_t_sp=pairs(emmeans(m_time_ad2,~Sp))
m_t_sp

m_t_sex=pairs(emmeans(m_time_ad2,~Sex))
m_t_sex

anova(m_time_ad, m_time_ad2)
```
