# Supplementary material for: PriMath—The Role of Intrinsic Factors in Quantitative Cognitive Performance of Highly Social Primates
Source: Ecol Evol. 2026 Apr 13;16(4):e73382. doi: 10.1002/ece3.73382 (PMC13071529; doi:10.1002/ece3.73382)
Supplement: Supplementary file 4 — Data S3: ece373382‐sup‐0004‐DataS1.xlsx. [file ECE3-16-e73382-s003.xlsx]

## Sheet: num_datasets
Subject	Combo	Rep	Success	Sex	Sp	Age	Time		Dependent variables:
Samy	1_2	1	1	M	Cg	02a	9		Combo - Different quantity combinations used in the study
Samy	1_2	2	1	M	Cg	02a	2.8		Time - the decision making response time: the duration (seconds) from the removal of the opaque containers until the subject reached through the bars
Samy	1_2	3	0	M	Cg	02a	1.8
Samy	1_2	4	1	M	Cg	02a	2.7		Explanatory variables:
Samy	1_2	5	1	M	Cg	02a	3.3		Success - 1: if the individual/subject performed a correct decision by chosing the larger quantity; 0: if the individual/subject did not perform a correct decision by chosing the smaller quantity
Samy	1_2	6	1	M	Cg	02a	2.5		Sex - M: if the individual/subject was a male; F: if the individual/subject was a female
Samy	1_2	7	1	M	Cg	02a	1.9		Sp - the studied species, Cg: Callithrix geoffroyi; Sb: Saguinus bicolor
Samy	1_2	8	1	M	Cg	02a	3.7		Age - the age group of the studied individuals/subjects, 02a: adult; 01y: young.
Samy	1_2	9	0	M	Cg	02a	2		Rep - the number of repetition within a combination.
Samy	1_2	10	0	M	Cg	02a	3.2
Samy	1_4	1	1	M	Cg	02a	16.2		Random factors:
Samy	1_4	2	1	M	Cg	02a	2.4		Subject - Name of the individuals/subjects involved in the study
Samy	1_4	3	1	M	Cg	02a	4.3
Samy	1_4	4	1	M	Cg	02a	9.4
Samy	1_4	5	1	M	Cg	02a	2.4
Samy	1_4	6	1	M	Cg	02a	2
Samy	1_4	7	1	M	Cg	02a	5.6
Samy	1_4	8	1	M	Cg	02a	3.6
Samy	1_4	9	1	M	Cg	02a	4.2
Samy	1_4	10	0	M	Cg	02a	4.2
Samy	3_4	1	1	M	Cg	02a	3.5
Samy	3_4	2	1	M	Cg	02a	3.1
Samy	3_4	3	0	M	Cg	02a	3
Samy	3_4	4	1	M	Cg	02a	3.6
Samy	3_4	5	0	M	Cg	02a	2.7
Samy	3_4	6	0	M	Cg	02a	3.7
Samy	3_4	7	1	M	Cg	02a	4.2
Samy	3_4	8	0	M	Cg	02a	2
Samy	3_4	9	1	M	Cg	02a	2.7
Samy	3_4	10	1	M	Cg	02a	4.8
Samy	3_4	11	0	M	Cg	02a	3.1
Samy	6_8	1	1	M	Cg	02a	8.5
Samy	6_8	2	0	M	Cg	02a	2.3
Samy	6_8	3	1	M	Cg	02a	7
Samy	6_8	4	1	M	Cg	02a	1.6
Samy	6_8	5	0	M	Cg	02a	3
Samy	6_8	6	0	M	Cg	02a	3.3
Samy	6_8	7	0	M	Cg	02a	3.6
Samy	6_8	8	1	M	Cg	02a	3.9
Samy	6_8	9	1	M	Cg	02a	3.9
Samy	6_8	10	0	M	Cg	02a	5.7
Samy	6_12	1	0	M	Cg	02a	4
Samy	6_12	2	0	M	Cg	02a	2.7
Samy	6_12	3	1	M	Cg	02a	3.7
Samy	6_12	4	0	M	Cg	02a	8.9
Samy	6_12	5	0	M	Cg	02a	11.5
Samy	6_12	6	1	M	Cg	02a	3.9
Samy	6_12	7	1	M	Cg	02a	2.8
Samy	6_12	8	0	M	Cg	02a	2.8
Samy	6_12	9	1	M	Cg	02a	2
Samy	6_12	10	0	M	Cg	02a	4.3
Winston	1_2	1	1	M	Cg	02a	20.5
Winston	1_2	2	1	M	Cg	02a	3
Winston	1_2	3	1	M	Cg	02a	3
Winston	1_2	4	1	M	Cg	02a	3
Winston	1_2	5	0	M	Cg	02a	2.3
Winston	1_2	6	0	M	Cg	02a	3.8
Winston	1_2	7	1	M	Cg	02a	4.6
Winston	1_2	8	0	M	Cg	02a	4.2
Winston	1_2	9	0	M	Cg	02a	6.2
Winston	1_2	10	1	M	Cg	02a	2.9
Winston	1_4	1	1	M	Cg	02a	3.3
Winston	1_4	2	0	M	Cg	02a	8.9
Winston	1_4	3	1	M	Cg	02a	6.6
Winston	1_4	4	0	M	Cg	02a	4.6
Winston	1_4	5	1	M	Cg	02a	2.9
Winston	1_4	6	1	M	Cg	02a	1.9
Winston	1_4	7	1	M	Cg	02a	2.2
Winston	1_4	8	1	M	Cg	02a	3.8
Winston	1_4	9	1	M	Cg	02a	3.2
Winston	1_4	10	1	M	Cg	02a	4.4
Winston	3_4	1	0	M	Cg	02a	2.6
Winston	3_4	2	1	M	Cg	02a	18
Winston	3_4	3	0	M	Cg	02a	1.8
Winston	3_4	4	0	M	Cg	02a	2.8
Winston	3_4	5	1	M	Cg	02a	2
Winston	3_4	6	1	M	Cg	02a	2.3
Winston	3_4	7	0	M	Cg	02a	4.1
Winston	3_4	8	0	M	Cg	02a	3
Winston	3_4	9	0	M	Cg	02a	4.6
Winston	3_4	10	0	M	Cg	02a	3
Winston	3_4	11	1	M	Cg	02a	5.2
Winston	6_8	1	0	M	Cg	02a	8.7
Winston	6_8	2	1	M	Cg	02a	3.1
Winston	6_8	3	1	M	Cg	02a	2
Winston	6_8	4	1	M	Cg	02a	1.9
Winston	6_8	5	1	M	Cg	02a	2
Winston	6_8	6	0	M	Cg	02a	2.4
Winston	6_8	7	0	M	Cg	02a	1.8
Winston	6_8	8	1	M	Cg	02a	1.8
Winston	6_8	9	0	M	Cg	02a	3.4
Winston	6_8	10	1	M	Cg	02a	3.3
Winston	6_12	1	1	M	Cg	02a	12.2
Winston	6_12	2	0	M	Cg	02a	2.2
Winston	6_12	3	1	M	Cg	02a	1.3
Winston	6_12	4	1	M	Cg	02a	2.3
Winston	6_12	5	0	M	Cg	02a	2.2
Winston	6_12	6	1	M	Cg	02a	2.2
Winston	6_12	7	1	M	Cg	02a	1.1
Winston	6_12	8	0	M	Cg	02a	1
Winston	6_12	9	1	M	Cg	02a	1.7
Winston	6_12	10	1	M	Cg	02a	1.4
Lizzy	1_2	1	1	F	Cg	02a	4.3
Lizzy	1_2	2	1	F	Cg	02a	3.5
Lizzy	1_2	3	1	F	Cg	02a	2.8
Lizzy	1_2	4	1	F	Cg	02a	3.9
Lizzy	1_2	5	1	F	Cg	02a	4.9
Lizzy	1_2	6	0	F	Cg	02a	2
Lizzy	1_2	7	1	F	Cg	02a	6.9
Lizzy	1_2	8	0	F	Cg	02a	2.8
Lizzy	1_2	9	1	F	Cg	02a	1.8
Lizzy	1_2	10	1	F	Cg	02a	3.3
Lizzy	1_4	1	0	F	Cg	02a	2.8
Lizzy	1_4	2	1	F	Cg	02a	4.9
Lizzy	1_4	3	1	F	Cg	02a	2.8
Lizzy	1_4	4	1	F	Cg	02a	1.4
Lizzy	1_4	5	1	F	Cg	02a	7.6
Lizzy	1_4	6	1	F	Cg	02a	11.6
Lizzy	1_4	7	1	F	Cg	02a	3.7
Lizzy	1_4	8	1	F	Cg	02a	2.6
Lizzy	1_4	9	1	F	Cg	02a	13.2
Lizzy	1_4	10	1	F	Cg	02a	2.5
Lizzy	3_4	1	1	F	Cg	02a	9.3
Lizzy	3_4	2	0	F	Cg	02a	2.2
Lizzy	3_4	3	0	F	Cg	02a	2.9
Lizzy	3_4	4	1	F	Cg	02a	2.2
Lizzy	3_4	5	1	F	Cg	02a	7
Lizzy	3_4	6	0	F	Cg	02a	3.2
Lizzy	3_4	7	0	F	Cg	02a	10.2
Lizzy	3_4	8	1	F	Cg	02a	2.8
Lizzy	3_4	9	0	F	Cg	02a	2.4
Lizzy	3_4	10	0	F	Cg	02a	3.4
Lizzy	6_8	1	0	F	Cg	02a	4.4
Lizzy	6_8	2	1	F	Cg	02a	2.2
Lizzy	6_8	3	1	F	Cg	02a	3.8
Lizzy	6_8	4	0	F	Cg	02a	6
Lizzy	6_8	5	1	F	Cg	02a	5
Lizzy	6_8	6	0	F	Cg	02a	1.8
Lizzy	6_8	7	1	F	Cg	02a	5.9
Lizzy	6_8	8	0	F	Cg	02a	6.6
Lizzy	6_8	9	0	F	Cg	02a	3.5
Lizzy	6_8	10	1	F	Cg	02a	4.2
Lizzy	6_12	1	1	F	Cg	02a	3.2
Lizzy	6_12	2	1	F	Cg	02a	3.7
Lizzy	6_12	3	0	F	Cg	02a	4.3
Lizzy	6_12	4	1	F	Cg	02a	1.8
Lizzy	6_12	5	0	F	Cg	02a	11.6
Lizzy	6_12	6	0	F	Cg	02a	5.6
Lizzy	6_12	7	1	F	Cg	02a	7.2
Lizzy	6_12	8	0	F	Cg	02a	4.9
Lizzy	6_12	9	0	F	Cg	02a	7.9
Lizzy	6_12	10	1	F	Cg	02a	4.8
Stinky	1_2	1	0	M	Cg	01y	2.3
Stinky	1_2	2	1	M	Cg	01y	2.8
Stinky	1_2	3	1	M	Cg	01y	2.7
Stinky	1_2	4	1	M	Cg	01y	2.3
Stinky	1_2	5	0	M	Cg	01y	2.4
Stinky	1_2	6	1	M	Cg	01y	2.8
Stinky	1_2	7	1	M	Cg	01y	2.2
Stinky	1_2	8	0	M	Cg	01y	2.9
Stinky	1_2	9	1	M	Cg	01y	2.6
Stinky	1_2	10	0	M	Cg	01y	2.8
Stinky	1_4	1	1	M	Cg	01y	3.4
Stinky	1_4	2	1	M	Cg	01y	1.7
Stinky	1_4	3	1	M	Cg	01y	1.8
Stinky	1_4	4	1	M	Cg	01y	1.8
Stinky	1_4	5	1	M	Cg	01y	2.8
Stinky	1_4	6	1	M	Cg	01y	1.5
Stinky	1_4	7	1	M	Cg	01y	2.5
Stinky	1_4	8	1	M	Cg	01y	2.1
Stinky	1_4	9	1	M	Cg	01y	1.8
Stinky	1_4	10	0	M	Cg	01y	1.8
Stinky	3_4	1	0	M	Cg	01y	7.4
Stinky	3_4	2	0	M	Cg	01y	3.7
Stinky	3_4	3	0	M	Cg	01y	2.7
Stinky	3_4	4	0	M	Cg	01y	1.2
Stinky	3_4	5	1	M	Cg	01y	2.3
Stinky	3_4	6	0	M	Cg	01y	1.9
Stinky	3_4	7	1	M	Cg	01y	2
Stinky	3_4	8	1	M	Cg	01y	2
Stinky	3_4	9	0	M	Cg	01y	1.6
Stinky	3_4	10	1	M	Cg	01y	2
Stinky	6_8	1	1	M	Cg	01y	6.8
Stinky	6_8	2	1	M	Cg	01y	5.7
Stinky	6_8	3	1	M	Cg	01y	2.3
Stinky	6_8	4	0	M	Cg	01y	2.7
Stinky	6_8	5	0	M	Cg	01y	2.2
Stinky	6_8	6	1	M	Cg	01y	1.8
Stinky	6_8	7	0	M	Cg	01y	2.8
Stinky	6_8	8	0	M	Cg	01y	2.1
Stinky	6_8	9	1	M	Cg	01y	2.4
Stinky	6_8	10	1	M	Cg	01y	2.3
Stinky	6_12	1	1	M	Cg	01y	6.1
Stinky	6_12	2	0	M	Cg	01y	1.8
Stinky	6_12	3	0	M	Cg	01y	2.8
Stinky	6_12	4	1	M	Cg	01y	2
Stinky	6_12	5	1	M	Cg	01y	1.3
Stinky	6_12	6	0	M	Cg	01y	2.6
Stinky	6_12	7	0	M	Cg	01y	3
Stinky	6_12	8	1	M	Cg	01y	1.7
Stinky	6_12	9	1	M	Cg	01y	2
Stinky	6_12	10	1	M	Cg	01y	1.9
Danny	1_2	1	0	M	Cg	01y	2.4
Danny	1_2	2	1	M	Cg	01y	2
Danny	1_2	3	1	M	Cg	01y	1.5
Danny	1_2	4	1	M	Cg	01y	3.6
Danny	1_2	5	0	M	Cg	01y	3.2
Danny	1_2	6	1	M	Cg	01y	3.2
Danny	1_2	7	0	M	Cg	01y	3
Danny	1_2	8	0	M	Cg	01y	2.3
Danny	1_2	9	1	M	Cg	01y	2.2
Danny	1_2	10	0	M	Cg	01y	8.3
Danny	1_2	11	0	M	Cg	01y	2.2
Danny	1_4	1	1	M	Cg	01y	1.6
Danny	1_4	2	1	M	Cg	01y	2.5
Danny	1_4	3	1	M	Cg	01y	4.6
Danny	1_4	4	1	M	Cg	01y	2.9
Danny	1_4	5	1	M	Cg	01y	2.1
Danny	1_4	6	1	M	Cg	01y	5
Danny	1_4	7	1	M	Cg	01y	3.6
Danny	1_4	8	1	M	Cg	01y	3.3
Danny	1_4	9	1	M	Cg	01y	2.1
Danny	1_4	10	1	M	Cg	01y	1.8
Danny	1_4	11	1	M	Cg	01y	2.7
Danny	3_4	1	1	M	Cg	01y	1.8
Danny	3_4	2	1	M	Cg	01y	3.4
Danny	3_4	3	1	M	Cg	01y	2.4
Danny	3_4	4	1	M	Cg	01y	3.9
Danny	3_4	5	0	M	Cg	01y	2.7
Danny	3_4	6	1	M	Cg	01y	4.8
Danny	3_4	7	0	M	Cg	01y	1.6
Danny	3_4	8	1	M	Cg	01y	4.4
Danny	3_4	9	0	M	Cg	01y	2.3
Danny	3_4	10	0	M	Cg	01y	3.2
Danny	6_8	1	0	M	Cg	01y	2.2
Danny	6_8	2	1	M	Cg	01y	1.9
Danny	6_8	3	1	M	Cg	01y	2.4
Danny	6_8	4	1	M	Cg	01y	2.2
Danny	6_8	5	1	M	Cg	01y	2.2
Danny	6_8	6	0	M	Cg	01y	2
Danny	6_8	7	1	M	Cg	01y	2.4
Danny	6_8	8	1	M	Cg	01y	3.6
Danny	6_8	9	1	M	Cg	01y	8.9
Danny	6_8	10	1	M	Cg	01y	2.3
Danny	6_12	1	1	M	Cg	01y	2.8
Danny	6_12	2	1	M	Cg	01y	3.4
Danny	6_12	3	1	M	Cg	01y	2.7
Danny	6_12	4	1	M	Cg	01y	2.4
Danny	6_12	5	0	M	Cg	01y	8.7
Danny	6_12	6	1	M	Cg	01y	2.6
Danny	6_12	7	0	M	Cg	01y	2.4
Danny	6_12	8	1	M	Cg	01y	3.1
Danny	6_12	9	0	M	Cg	01y	1.7
Danny	6_12	10	0	M	Cg	01y	2.6
Csajszi	1_2	1	1	F	Sb	02a	14.5
Csajszi	1_2	2	1	F	Sb	02a	6.1
Csajszi	1_2	3	1	F	Sb	02a	4.5
Csajszi	1_2	4	1	F	Sb	02a	8.3
Csajszi	1_2	5	1	F	Sb	02a	3.3
Csajszi	1_2	6	0	F	Sb	02a	3.1
Csajszi	1_2	7	1	F	Sb	02a	4.4
Csajszi	1_2	8	0	F	Sb	02a	1.2
Csajszi	1_2	9	0	F	Sb	02a	1.8
Csajszi	1_2	10	1	F	Sb	02a	4.9
Csajszi	1_2	11	1	F	Sb	02a	2.8
Csajszi	1_2	12	1	F	Sb	02a	4.8
Csajszi	1_4	1	1	F	Sb	02a	22.6
Csajszi	1_4	2	1	F	Sb	02a	1.6
Csajszi	1_4	3	1	F	Sb	02a	2.8
Csajszi	1_4	4	0	F	Sb	02a	5.4
Csajszi	1_4	5	1	F	Sb	02a	1
Csajszi	1_4	6	1	F	Sb	02a	2
Csajszi	1_4	7	1	F	Sb	02a	3.4
Csajszi	1_4	8	1	F	Sb	02a	5.3
Csajszi	1_4	9	1	F	Sb	02a	4.4
Csajszi	1_4	10	1	F	Sb	02a	1.6
Csajszi	1_4	11	1	F	Sb	02a	2.6
Csajszi	3_4	1	1	F	Sb	02a	26.7
Csajszi	3_4	2	1	F	Sb	02a	2.4
Csajszi	3_4	3	0	F	Sb	02a	8.1
Csajszi	3_4	4	1	F	Sb	02a	6.1
Csajszi	3_4	5	0	F	Sb	02a	2.6
Csajszi	3_4	6	1	F	Sb	02a	4
Csajszi	3_4	7	0	F	Sb	02a	5.5
Csajszi	3_4	8	1	F	Sb	02a	2.8
Csajszi	3_4	9	1	F	Sb	02a	2
Csajszi	3_4	10	1	F	Sb	02a	2
Csajszi	3_4	11	1	F	Sb	02a	4.8
Csajszi	3_4	12	1	F	Sb	02a	3.7
Csajszi	6_8	1	0	F	Sb	02a	5.3
Csajszi	6_8	2	0	F	Sb	02a	4.4
Csajszi	6_8	3	0	F	Sb	02a	3.3
Csajszi	6_8	4	0	F	Sb	02a	1.4
Csajszi	6_8	5	1	F	Sb	02a	7.2
Csajszi	6_8	6	1	F	Sb	02a	3.1
Csajszi	6_8	7	1	F	Sb	02a	2.2
Csajszi	6_8	8	0	F	Sb	02a	2
Csajszi	6_8	9	0	F	Sb	02a	2.3
Csajszi	6_8	10	0	F	Sb	02a	2.4
Csajszi	6_8	11	1	F	Sb	02a	2
Csajszi	6_12	1	0	F	Sb	02a	5.7
Csajszi	6_12	2	1	F	Sb	02a	7.6
Csajszi	6_12	3	0	F	Sb	02a	8.8
Csajszi	6_12	4	0	F	Sb	02a	2.6
Csajszi	6_12	5	1	F	Sb	02a	2.9
Csajszi	6_12	6	1	F	Sb	02a	4
Csajszi	6_12	7	1	F	Sb	02a	3.2
Csajszi	6_12	8	0	F	Sb	02a	2.6
Csajszi	6_12	9	1	F	Sb	02a	2
Csajszi	6_12	10	0	F	Sb	02a	1.8
Csajszi	6_12	11	0	F	Sb	02a	3
Pierre	1_2	1	1	M	Sb	02a	2.3
Pierre	1_2	2	0	M	Sb	02a	2.4
Pierre	1_2	3	0	M	Sb	02a	2.6
Pierre	1_2	4	1	M	Sb	02a	3.5
Pierre	1_2	5	1	M	Sb	02a	3.2
Pierre	1_2	6	0	M	Sb	02a	2
Pierre	1_2	7	1	M	Sb	02a	1.8
Pierre	1_2	8	1	M	Sb	02a	1.5
Pierre	1_2	9	1	M	Sb	02a	2.9
Pierre	1_2	10	0	M	Sb	02a	1.9
Pierre	1_4	1	1	M	Sb	02a	6.3
Pierre	1_4	2	1	M	Sb	02a	1.5
Pierre	1_4	3	1	M	Sb	02a	2.3
Pierre	1_4	4	1	M	Sb	02a	1
Pierre	1_4	5	0	M	Sb	02a	4.4
Pierre	1_4	6	0	M	Sb	02a	2.6
Pierre	1_4	7	0	M	Sb	02a	1.3
Pierre	1_4	8	1	M	Sb	02a	1.6
Pierre	1_4	9	1	M	Sb	02a	2.4
Pierre	1_4	10	1	M	Sb	02a	2.3
Pierre	3_4	1	0	M	Sb	02a	2.4
Pierre	3_4	2	1	M	Sb	02a	2
Pierre	3_4	3	0	M	Sb	02a	1.6
Pierre	3_4	4	1	M	Sb	02a	1.3
Pierre	3_4	5	1	M	Sb	02a	1.4
Pierre	3_4	6	1	M	Sb	02a	1.4
Pierre	3_4	7	0	M	Sb	02a	3.6
Pierre	3_4	8	1	M	Sb	02a	1.8
Pierre	3_4	9	1	M	Sb	02a	2.1
Pierre	3_4	10	1	M	Sb	02a	2
Pierre	6_8	1	1	M	Sb	02a	2.2
Pierre	6_8	2	1	M	Sb	02a	5.1
Pierre	6_8	3	1	M	Sb	02a	2.6
Pierre	6_8	4	0	M	Sb	02a	3.4
Pierre	6_8	5	0	M	Sb	02a	3.6
Pierre	6_8	6	1	M	Sb	02a	1.6
Pierre	6_8	7	1	M	Sb	02a	1.9
Pierre	6_8	8	1	M	Sb	02a	3
Pierre	6_8	9	0	M	Sb	02a	2.1
Pierre	6_8	10	1	M	Sb	02a	1.7
Pierre	6_12	1	1	M	Sb	02a	1.8
Pierre	6_12	2	1	M	Sb	02a	1.7
Pierre	6_12	3	1	M	Sb	02a	2.2
Pierre	6_12	4	0	M	Sb	02a	2.2
Pierre	6_12	5	1	M	Sb	02a	2
Pierre	6_12	6	1	M	Sb	02a	2
Pierre	6_12	7	1	M	Sb	02a	3.2
Pierre	6_12	8	1	M	Sb	02a	1.7
Pierre	6_12	9	1	M	Sb	02a	2.1
Pierre	6_12	10	1	M	Sb	02a	1.7
KisCofi	1_2	1	0	F	Cg	02a	6.7
KisCofi	1_2	2	1	F	Cg	02a	3.2
KisCofi	1_2	3	1	F	Cg	02a	8.7
KisCofi	1_2	4	0	F	Cg	02a	14.5
KisCofi	1_2	5	1	F	Cg	02a	2.7
KisCofi	1_4	1	1	F	Cg	02a	3.6
KisCofi	1_4	2	1	F	Cg	02a	23.1
KisCofi	1_4	3	1	F	Cg	02a	7.4
KisCofi	1_4	4	1	F	Cg	02a	5.7
KisCofi	1_4	5	1	F	Cg	02a	3.6
KisCofi	1_4	6	1	F	Cg	02a	3.6
KisCofi	1_4	7	1	F	Cg	02a	5.6
KisCofi	1_4	8	1	F	Cg	02a	5.3
KisCofi	1_4	9	1	F	Cg	02a	10.5
KisCofi	1_4	10	1	F	Cg	02a	4.6
KisCofi	3_4	1	0	F	Cg	02a	3.9
KisCofi	3_4	2	0	F	Cg	02a	11
KisCofi	3_4	3	1	F	Cg	02a	3.7
KisCofi	3_4	4	1	F	Cg	02a	1.9
KisCofi	3_4	5	1	F	Cg	02a	5.7
KisCofi	3_4	6	1	F	Cg	02a	11.6
KisCofi	3_4	7	0	F	Cg	02a	3.6
KisCofi	6_8	1	1	F	Cg	02a	5.2
KisCofi	6_8	2	1	F	Cg	02a	8.1
KisCofi	6_8	3	1	F	Cg	02a	8
KisCofi	6_8	4	1	F	Cg	02a	7.8
KisCofi	6_8	5	0	F	Cg	02a	21.3
KisCofi	6_8	6	0	F	Cg	02a	11.4
KisCofi	6_12	1	1	F	Cg	02a	9.2
KisCofi	6_12	2	1	F	Cg	02a	2.1
KisCofi	6_12	3	0	F	Cg	02a	7.7
KisCofi	6_12	4	0	F	Cg	02a	4.4
KisCofi	6_12	5	1	F	Cg	02a	3
KisCofi	6_12	6	1	F	Cg	02a	12.1
KisCofi	6_12	7	1	F	Cg	02a	19.6
Emily	1_2	1	0	F	Cg	02a	4.2
Emily	1_2	2	0	F	Cg	02a	3.8
Emily	1_2	3	0	F	Cg	02a	2.8
Emily	1_2	4	0	F	Cg	02a	3.3
Emily	1_2	5	1	F	Cg	02a	2.8
Emily	1_2	6	0	F	Cg	02a	3.7
Emily	1_2	7	1	F	Cg	02a	2.7
Emily	1_2	8	1	F	Cg	02a	3.6
Emily	1_2	9	0	F	Cg	02a	2.4
Emily	1_2	10	1	F	Cg	02a	2.3
Emily	1_2	11	0	F	Cg	02a	2
Emily	1_4	1	0	F	Cg	02a	11.5
Emily	1_4	2	0	F	Cg	02a	3.7
Emily	1_4	3	0	F	Cg	02a	5.5
Emily	1_4	4	0	F	Cg	02a	5.8
Emily	1_4	5	1	F	Cg	02a	2.1
Emily	1_4	6	1	F	Cg	02a	11.8
Emily	1_4	7	0	F	Cg	02a	2.8
Emily	1_4	8	1	F	Cg	02a	3.2
Emily	1_4	9	1	F	Cg	02a	2.8
Emily	1_4	10	1	F	Cg	02a	2.2
Emily	1_4	11	1	F	Cg	02a	5.2
Emily	1_4	12	0	F	Cg	02a	3.1
Emily	1_4	13	1	F	Cg	02a	5.8
Emily	1_4	14	1	F	Cg	02a	4.2
Emily	1_4	15	1	F	Cg	02a	3.3
Emily	1_4	16	1	F	Cg	02a	2.8
Emily	3_4	1	1	F	Cg	02a	8.3
Emily	3_4	2	0	F	Cg	02a	7.1
Emily	3_4	3	1	F	Cg	02a	5
Emily	3_4	4	0	F	Cg	02a	3.6
Emily	3_4	5	1	F	Cg	02a	2.7
Emily	3_4	6	1	F	Cg	02a	3.6
Emily	3_4	7	1	F	Cg	02a	2.5
Emily	3_4	8	0	F	Cg	02a	2.8
Emily	3_4	9	0	F	Cg	02a	4.9
Emily	3_4	10	0	F	Cg	02a	3.1
Emily	6_8	1	1	F	Cg	02a	4.6
Emily	6_8	2	1	F	Cg	02a	11.3
Emily	6_8	3	1	F	Cg	02a	3.6
Emily	6_8	4	0	F	Cg	02a	5
Emily	6_8	5	0	F	Cg	02a	3.1
Emily	6_8	6	1	F	Cg	02a	4.4
Emily	6_8	7	0	F	Cg	02a	4.4
Emily	6_8	8	0	F	Cg	02a	3.8
Emily	6_8	9	1	F	Cg	02a	4.2
Emily	6_8	10	0	F	Cg	02a	2.7
Emily	6_12	1	0	F	Cg	02a	7.8
Emily	6_12	2	0	F	Cg	02a	5.6
Emily	6_12	3	0	F	Cg	02a	14.2
Emily	6_12	4	1	F	Cg	02a	2.8
Emily	6_12	5	0	F	Cg	02a	3.4
Emily	6_12	6	1	F	Cg	02a	2.4
Emily	6_12	7	0	F	Cg	02a	4.5
Emily	6_12	8	1	F	Cg	02a	3
Emily	6_12	9	1	F	Cg	02a	3.3
Emily	6_12	10	1	F	Cg	02a	2.9
Miguel	1_2	1	0	M	Cg	02a	2.5
Miguel	1_2	2	0	M	Cg	02a	2.1
Miguel	1_2	3	1	M	Cg	02a	5.1
Miguel	1_2	4	1	M	Cg	02a	3.3
Miguel	1_2	5	1	M	Cg	02a	5.7
Miguel	1_2	6	0	M	Cg	02a	3.5
Miguel	1_2	7	1	M	Cg	02a	3.4
Miguel	1_2	8	0	M	Cg	02a	6
Miguel	1_2	9	1	M	Cg	02a	3.7
Miguel	1_2	10	1	M	Cg	02a	1.9
Miguel	1_4	1	1	M	Cg	02a	12.8
Miguel	1_4	2	1	M	Cg	02a	2.2
Miguel	1_4	3	1	M	Cg	02a	7.1
Miguel	1_4	4	1	M	Cg	02a	3.7
Miguel	1_4	5	0	M	Cg	02a	6.5
Miguel	1_4	6	1	M	Cg	02a	2.6
Miguel	1_4	7	0	M	Cg	02a	6.3
Miguel	1_4	8	1	M	Cg	02a	6.3
Miguel	1_4	9	1	M	Cg	02a	7.8
Miguel	1_4	10	1	M	Cg	02a	4.5
Miguel	3_4	1	1	M	Cg	02a	4.1
Miguel	3_4	2	1	M	Cg	02a	5
Miguel	3_4	3	1	M	Cg	02a	2.8
Miguel	3_4	4	1	M	Cg	02a	5.1
Miguel	3_4	5	1	M	Cg	02a	6.2
Miguel	3_4	6	1	M	Cg	02a	6.1
Miguel	3_4	7	0	M	Cg	02a	7.8
Miguel	3_4	8	1	M	Cg	02a	3
Miguel	3_4	9	0	M	Cg	02a	6.2
Miguel	3_4	10	0	M	Cg	02a	2.8
Miguel	6_8	1	1	M	Cg	02a	3.6
Miguel	6_8	2	0	M	Cg	02a	4.3
Miguel	6_8	3	1	M	Cg	02a	4.1
Miguel	6_8	4	0	M	Cg	02a	4.9
Miguel	6_8	5	1	M	Cg	02a	11.1
Miguel	6_8	6	0	M	Cg	02a	7.8
Miguel	6_8	7	1	M	Cg	02a	6
Miguel	6_8	8	1	M	Cg	02a	1.7
Miguel	6_8	9	1	M	Cg	02a	4
Miguel	6_8	10	0	M	Cg	02a	7.4
Miguel	6_12	1	0	M	Cg	02a	4.6
Miguel	6_12	2	1	M	Cg	02a	5.1
Miguel	6_12	3	1	M	Cg	02a	8.5
Miguel	6_12	4	0	M	Cg	02a	2.6
Miguel	6_12	5	0	M	Cg	02a	2.7
Miguel	6_12	6	1	M	Cg	02a	2
Miguel	6_12	7	1	M	Cg	02a	4.3
Miguel	6_12	8	1	M	Cg	02a	3.2
Miguel	6_12	9	1	M	Cg	02a	3.9
Miguel	6_12	10	1	M	Cg	02a	3.1
Annie	1_2	1	1	F	Cg	01y	20.8
Annie	1_2	2	1	F	Cg	01y	11.2
Annie	1_2	3	1	F	Cg	01y	8.1
Annie	1_2	4	0	F	Cg	01y	3.9
Annie	1_2	5	1	F	Cg	01y	4.9
Annie	1_2	6	1	F	Cg	01y	5.1
Annie	1_2	7	1	F	Cg	01y	4.5
Annie	1_2	8	1	F	Cg	01y	4.6
Annie	1_2	9	1	F	Cg	01y	2.2
Annie	1_2	10	1	F	Cg	01y	4.3
Annie	1_4	1	1	F	Cg	01y	3
Annie	1_4	2	0	F	Cg	01y	3.9
Annie	1_4	3	1	F	Cg	01y	6.1
Annie	1_4	4	1	F	Cg	01y	8.7
Annie	1_4	5	1	F	Cg	01y	6.8
Annie	1_4	6	1	F	Cg	01y	3.4
Annie	1_4	7	1	F	Cg	01y	2.2
Annie	1_4	8	0	F	Cg	01y	3.7
Annie	1_4	9	1	F	Cg	01y	3.4
Annie	1_4	10	1	F	Cg	01y	5.2
Annie	3_4	1	1	F	Cg	01y	3.1
Annie	3_4	2	1	F	Cg	01y	2.7
Annie	3_4	3	1	F	Cg	01y	2.2
Annie	3_4	4	1	F	Cg	01y	3.8
Annie	3_4	5	0	F	Cg	01y	6
Annie	3_4	6	1	F	Cg	01y	3.2
Annie	3_4	7	1	F	Cg	01y	6.6
Annie	3_4	8	1	F	Cg	01y	3.4
Annie	3_4	9	0	F	Cg	01y	6.6
Annie	3_4	10	0	F	Cg	01y	3.3
Annie	3_4	11	1	F	Cg	01y	2.2
Annie	6_8	1	1	F	Cg	01y	2.3
Annie	6_8	2	1	F	Cg	01y	3.3
Annie	6_8	3	0	F	Cg	01y	5.3
Annie	6_8	4	1	F	Cg	01y	16.1
Annie	6_8	5	1	F	Cg	01y	5.5
Annie	6_8	6	0	F	Cg	01y	8.8
Annie	6_8	7	1	F	Cg	01y	5.5
Annie	6_8	8	0	F	Cg	01y	2.6
Annie	6_8	9	0	F	Cg	01y	4.6
Annie	6_8	10	1	F	Cg	01y	4.6
Annie	6_12	1	1	F	Cg	01y	10.1
Annie	6_12	2	0	F	Cg	01y	3.8
Annie	6_12	3	1	F	Cg	01y	3.4
Annie	6_12	4	0	F	Cg	01y	4.7
Annie	6_12	5	1	F	Cg	01y	2.1
Annie	6_12	6	1	F	Cg	01y	9.7
Annie	6_12	7	0	F	Cg	01y	2.9
Annie	6_12	8	0	F	Cg	01y	9.9
Annie	6_12	9	1	F	Cg	01y	9.9
Annie	6_12	10	1	F	Cg	01y	2.2
Tula	1_2	1	1	F	Cg	01y	2.2
Tula	1_2	2	1	F	Cg	01y	8.5
Tula	1_2	3	0	F	Cg	01y	4.2
Tula	1_2	4	0	F	Cg	01y	5.2
Tula	1_2	5	0	F	Cg	01y	2.9
Tula	1_2	6	1	F	Cg	01y	3.8
Tula	1_2	7	1	F	Cg	01y	3.2
Tula	1_2	8	1	F	Cg	01y	2.4
Tula	1_2	9	0	F	Cg	01y	2.6
Tula	1_2	10	1	F	Cg	01y	3.2
Tula	1_4	1	1	F	Cg	01y	13
Tula	1_4	2	0	F	Cg	01y	6.3
Tula	1_4	3	0	F	Cg	01y	3
Tula	1_4	4	1	F	Cg	01y	7
Tula	1_4	5	1	F	Cg	01y	2.8
Tula	1_4	6	0	F	Cg	01y	3.8
Tula	1_4	7	0	F	Cg	01y	3.8
Tula	1_4	8	0	F	Cg	01y	4
Tula	1_4	9	0	F	Cg	01y	2.6
Tula	1_4	10	1	F	Cg	01y	2.6
Tula	3_4	1	1	F	Cg	01y	4.5
Tula	3_4	2	0	F	Cg	01y	4.8
Tula	3_4	3	0	F	Cg	01y	2.3
Tula	3_4	4	0	F	Cg	01y	3.2
Tula	3_4	5	1	F	Cg	01y	2.8
Tula	3_4	6	0	F	Cg	01y	3.2
Tula	3_4	7	1	F	Cg	01y	3
Tula	3_4	8	0	F	Cg	01y	2.8
Tula	3_4	9	1	F	Cg	01y	3
Tula	3_4	10	1	F	Cg	01y	2.4
Tula	6_8	1	1	F	Cg	01y	5.5
Tula	6_8	2	0	F	Cg	01y	4.2
Tula	6_8	3	0	F	Cg	01y	9.7
Tula	6_8	4	0	F	Cg	01y	2.6
Tula	6_8	5	1	F	Cg	01y	3.1
Tula	6_8	6	0	F	Cg	01y	1.9
Tula	6_8	7	1	F	Cg	01y	2.7
Tula	6_8	8	1	F	Cg	01y	2.9
Tula	6_8	9	0	F	Cg	01y	4.6
Tula	6_8	10	0	F	Cg	01y	2.4
Tula	6_12	1	1	F	Cg	01y	3.4
Tula	6_12	2	1	F	Cg	01y	7
Tula	6_12	3	0	F	Cg	01y	4.9
Tula	6_12	4	0	F	Cg	01y	9.8
Tula	6_12	5	1	F	Cg	01y	2.8
Tula	6_12	6	0	F	Cg	01y	3.6
Tula	6_12	7	1	F	Cg	01y	2.3
Tula	6_12	8	0	F	Cg	01y	3.4
Tula	6_12	9	1	F	Cg	01y	2.2
Tula	6_12	10	0	F	Cg	01y	2.6
Athos	1_2	1	0	M	Sb	02a	2.5
Athos	1_2	2	0	M	Sb	02a	2
Athos	1_2	3	1	M	Sb	02a	2.2
Athos	1_2	4	1	M	Sb	02a	1.7
Athos	1_4	1	1	M	Sb	02a	2
Athos	1_4	2	0	M	Sb	02a	5.3
Athos	1_4	3	1	M	Sb	02a	2
Athos	1_4	4	1	M	Sb	02a	2.2
Athos	1_4	5	0	M	Sb	02a	2.3
Athos	3_4	1	0	M	Sb	02a	2.6
Athos	3_4	2	1	M	Sb	02a	1.9
Athos	3_4	3	0	M	Sb	02a	1.8
Athos	3_4	4	0	M	Sb	02a	2.2
Athos	3_4	5	0	M	Sb	02a	1.8
Athos	3_4	6	0	M	Sb	02a	2.6
Athos	3_4	7	1	M	Sb	02a	3.6
Athos	6_8	1	0	M	Sb	02a	2.7
Athos	6_8	2	0	M	Sb	02a	2.5
Athos	6_8	3	0	M	Sb	02a	2.2
Athos	6_8	4	1	M	Sb	02a	1.7
Athos	6_8	5	0	M	Sb	02a	1.6
Athos	6_8	6	1	M	Sb	02a	1.6
Athos	6_8	7	0	M	Sb	02a	1.8
Athos	6_8	8	1	M	Sb	02a	2
Athos	6_12	1	0	M	Sb	02a	1.4
Athos	6_12	2	1	M	Sb	02a	2.2
Athos	6_12	3	1	M	Sb	02a	2
Athos	6_12	4	0	M	Sb	02a	2.4
Athos	6_12	5	0	M	Sb	02a	2.3
Porthos	1_2	1	0	M	Sb	02a	3
Porthos	1_2	2	1	M	Sb	02a	3
Porthos	1_2	3	1	M	Sb	02a	3.8
Porthos	1_2	4	0	M	Sb	02a	2
Porthos	1_2	5	0	M	Sb	02a	2.2
Porthos	1_2	6	0	M	Sb	02a	2.8
Porthos	1_2	7	1	M	Sb	02a	2.4
Porthos	1_4	1	0	M	Sb	02a	2.8
Porthos	1_4	2	1	M	Sb	02a	3.6
Porthos	1_4	3	0	M	Sb	02a	3.6
Porthos	1_4	4	1	M	Sb	02a	1.6
Porthos	3_4	1	1	M	Sb	02a	3.6
Porthos	3_4	2	1	M	Sb	02a	2.7
Porthos	3_4	3	1	M	Sb	02a	2.2
Porthos	3_4	4	1	M	Sb	02a	2.1
Porthos	3_4	5	0	M	Sb	02a	2.6
Porthos	3_4	6	0	M	Sb	02a	2.3
Porthos	3_4	7	0	M	Sb	02a	2.4
Porthos	3_4	8	0	M	Sb	02a	2.4
Porthos	6_8	1	0	M	Sb	02a	2.1
Porthos	6_8	2	0	M	Sb	02a	3.8
Porthos	6_8	3	1	M	Sb	02a	4.7
Porthos	6_8	4	0	M	Sb	02a	3.4
Porthos	6_8	5	1	M	Sb	02a	3
Porthos	6_8	6	1	M	Sb	02a	2.9
Porthos	6_8	7	0	M	Sb	02a	2.4
Porthos	6_8	8	0	M	Sb	02a	2.2
Porthos	6_12	1	1	M	Sb	02a	4.9
Porthos	6_12	2	0	M	Sb	02a	5.7
Porthos	6_12	3	0	M	Sb	02a	2.3
Porthos	6_12	4	1	M	Sb	02a	2.6
Porthos	6_12	5	0	M	Sb	02a	2.4
Porthos	6_12	6	1	M	Sb	02a	2.1
Porthos	6_12	7	1	M	Sb	02a	3.3
